# Supplementary material for: Prenatal and Postnatal Anxiety and Depression in Mothers during the COVID-19 Pandemic
Source: J Clin Med. 2021 Jul 20;10(14):3193. doi: 10.3390/jcm10143193 (PMC8304229; doi:10.3390/jcm10143193)
Supplement: Supplementary file 1 [file jcm-10-03193-s001.zip]

Archive with 1 entries (1 files):
- jcm-1279221-supplementary.pdf
